# Supplementary material for: CircRNA signature predicts immunotherapy response in advanced non-small cell lung cancer
Source: Ther Adv Med Oncol. 2025 Nov 25;17:17588359251395920. doi: 10.1177/17588359251395920 (PMC12647551; doi:10.1177/17588359251395920)
Supplement: sj-xlsx-4-tam-10.1177_17588359251395920 – Supplemental material for CircRNA signature predicts immunotherapy response in advanced non-small cell lung cancer [file sj-xlsx-4-tam-10.1177_17588359251395920.xlsx]

## Sheet: Sheet1
Supplementary Table 1: Basic characteristics of circRNA-Sig
CircRNA	Host Gene	Factor Type	Function of CircRNA	Function of Host Gene	Reference
RBM6:+:chr3:49967469:49975392	RBM6	Protective Factor	NA	Promote cell apoptosis	10.1097/JTO.0b013e3181c6e330
NOP58:+:chr2:202297378:202297906	NOP58	Protective Factor	NA	Promote cell proliferation and inhibit the release of chemokines	10.1038/s41598-024-77500-9
MYO1F:-:chr19:8548035:8548317	MYO1F	Protective Factor	NA	Regulates T-cell activation and glycolytic metabolism	10.1038/s41423-024-01247-6
MINDY3:-:chr10:15796099:15847943	MINDY3	Protective Factor	NA	Cysteine-type deubiquitinase activity	10.1016/j.molcel.2016.05.009
MCCC2:+:chr5:71592925:71596364	MCCC2	Risk Factor	NA	Promote cell proliferation, invasion, and migration	10.1186/s11658-023-00487-0
LINC02175:+:chr16:25054818:25111996	LINC02175	Risk Factor	NA	Coding lncRNA, specific functions not yet reported	/
HLA-DPA2:+:chr6:33085778:33128098	HLA-DPA2	Protective Factor	NA	Pseudogene, specific functions not yet reported	/
GPATCH2L:+:chr14:76166662:76180849	GPATCH2L	Protective Factor	Promote cell apoptosis by binding to TRIM28 in nucleus pulposus	Related to mitochondrial quality control mechanisms	10.1038/s41418-023-01190-5, 10.1186/s13059-017-1147-9
EHMT1:+:chr9:137752330:137758011	EHMT1	Risk Factor	Inhibition of metastasis by reducing MMP2 level through circEHMT1/miR-1233-3p/KLF4 axis in breast cancer	Inhibit cell apoptosis	10.1016/j.bbrc.2020.03.084, 10.1002/1878-0261.13050
C1orf116:-:chr1:207027493:207027679	C1orf116	Protective Factor	NA	Inhibit epithelial to mesenchymal transition	10.1186/s12885-017-3413-3
ATP9B:+:chr18:79193182:79214038	ATP9B	Protective Factor	Promote cell apoptosis by positively regulating the expression of PTEN	Mediate the transport from the Golgi apparatus to the plasma membrane	10.1080/21655979.2022.2077572, 10.26508/lsa.202403163
