# Supplementary material for: CircRNA signature predicts immunotherapy response in advanced non-small cell lung cancer
Source: Ther Adv Med Oncol. 2025 Nov 25;17:17588359251395920. doi: 10.1177/17588359251395920 (PMC12647551; doi:10.1177/17588359251395920)
Supplement: sj-xlsx-5-tam-10.1177_17588359251395920 – Supplemental material for CircRNA signature predicts immunotherapy response in advanced non-small cell lung cancer [file sj-xlsx-5-tam-10.1177_17588359251395920.xlsx]

## Sheet: Sheet1
Supplementary Table 2: Description of previous transcriptiomed-based model
Name	Description	PMID
checkpoint	Multiply the standardized values of 7 genes by the sum of their regression coefficients	32731180
IFN-γ	Standardized 6 genes, then log10 convert and calculate the average value	28650338
expended immune	Standardized 18 genes, then log10 convert and calculate the average value	28650338
IPRES	Summing the log2 Z scores of 16 genes	31683225
Roh immune	Geometric mean of the 41 gene expression levels	28251903
T effector	Standardized 8 genes, then log10 convert and calculate the average value	26970723
Davoli	Standardized 7 genes and calculate the average value	28104840
CYT	Geometric mean of the 2 gene expression levels	25594174
CSIS	Multiply the standardized values of 13 genes by the sum of their regression coefficients	32882873
